# Supplementary material for: The hidden epidemic of alcohol-induced neurological and psychiatric mortality in the U. S. (1999–2023): trends and disparities
Source: Front Public Health. 2026 Jan 8;13:1712253. doi: 10.3389/fpubh.2025.1712253 (PMC12823930; doi:10.3389/fpubh.2025.1712253)
Supplement: Supplementary file 1 [file Data_Sheet_1.CSV]

Group	ARIMA_Order	AIC	BIC	Ljung_Box_p
Female	(1,1,0)	-5.85	-3.5	0.6287
High-risk Middle-aged & Elderly	(0,1,1)	44.4	46.76	0.4491
