# Supplementary material for: The hidden epidemic of alcohol-induced neurological and psychiatric mortality in the U. S. (1999–2023): trends and disparities
Source: Front Public Health. 2026 Jan 8;13:1712253. doi: 10.3389/fpubh.2025.1712253 (PMC12823930; doi:10.3389/fpubh.2025.1712253)
Supplement: Supplementary file 2 [file Data_Sheet_2.CSV]

Group	RMSE	MAE	MAPE
Female	1.1520261793046351	1.0043447820923783	38.365514027978705
High-risk Middle-aged & Elderly	2.6298416154251996	2.384866666666667	23.64261890032576
